# Supplementary material for: A chikungunya virus-like particle vaccine reduces chikungunya disease in cynomolgus macaques and protection is mediated by antibody transferred from vaccinated humans
Source: NPJ Vaccines. 2026 Mar 18;11:97. doi: 10.1038/s41541-026-01413-z (PMC13149838; doi:10.1038/s41541-026-01413-z)
Supplement: Supplementary file 2 — Chikv Nhp Vlp Raw Data [file 41541_2026_1413_MOESM2_ESM.xlsx]

## Sheet: Figure 1
panel b
Day PI	10^6 PFU			10^7 PFU			10^8 PFU
0	0	0	0	0	0	0	0	0	0
1	8.481	7.543	7.675	8.98	9.391	9.303	10.42	10.38	9.046
2	9.236	9.611	9.028	9.382	9.69	10.109	10.844	10.731	8.747
3	6.755	8.191	7.829	6.925	7.711	7.99	10.028	7.855	6.035
4	5.211	5.954	5.68	4.753	4.973	6.337	7.375	6.066	4.688
5	3.861	3.844	3.842	3.895	4.355	4.641	5.831	4.984	3.804
6	3.486	3.712	3.656	3.733	3.969	4.399	5.353	4.244	3.405
7	3.305	3.757	3.261	3.502	3.57	4.142	4.731	3.945	3.322
8
9
10	1.717	2.555	2.28	3.547	2.836	3.295	3.891	3.221	2.481
panel c
106	107	108
9.236	9.382	10.844
9.611	9.69	10.731
9.028	10.109	9.046
panel d
106	107	108
29.9	33.68	48.84
33.89	35.17	40.67
31.34	39.69	29.78
panel e
Day PI	10^6 PFU			10^7 PFU			10^8 PFU
0	0	0	0	0	0	0	0	0	0
1	5.273	4.696	4.904	6.085	6.484	6.161	7.347	7.093	5.599
2	4.971	5.81	5.688	5.631	5.535	6.066	6.079	5.944	4.726
3	2.732	3.892	3.982	3.01	3.866	3.695	5.36	3.653	0.903
4	0.903	0.903	2.952	1	1.903	3.009	3.717	2.982
5			1.602	1	1.602	1	0.903	1.903
6							0.903	1.602
7
8
9
10	0.903	0.903	0.903	0.903	0.903	0.903	0.903	0.903	0.903
panel f
106	107	108
5.273	6.085	7.347
5.81	6.484	7.093
5.688	6.161	5.599
panel g
106	107	108
6.684	8.397	14.18
8.015	9.799	11.68
9.45	10.7	5.787

## Sheet: Figure 2
panel b
Day PI	B03	B02	B05	B01	B04
0	100	100	100	100	100
1	100	100	100	100	100
2	100	100	100	235	100
3	100	100	100	100	100
4	100	100	100	100	100
5	100	100	100	100	100
6	100	100	100	253	100
7	100	100	100	100	100
10	100	100	100	100	100
panel c
Day PI	B10	B06	B07	B09	B08
0	100	100	100	100	100
1	100	236	656	100	608
2	100	100	273	100	100
3	100	100	100	100	100
4	100	100	6.13	100	100
5	100	231	100	100	100
6	100	100	100	100	100
7	100	100	100	100	100
10	100	100	100	100	100
panel d
Day PI	B15	B11	B12	B14	B13
0	100	100	100	100	100
1	100	100	100	100	147
2	100	100	1400	100	100
3	100	100	116	100	100
4	128	100	100	100	100
5	100	100	100	100	100
6	100	100	100	100	100
7	100	100	100	100	100
10	100	100	100	100	100
panel e
Day PI	B19	B18	B20	B16	B17
0	100	100	100	100	100
1	100	91.5	100	100	42.1
2	100	100	100	100	160
3	100	100	100	100	100
4	100	100	100	100	100
5	100	100	100	100	100
6	100	100	100	100	100
7	100	100	100	100	100
10	100	145	100	100	100
panel f
Day PI	B23	B21	B24	B22
0	100	100	100	100
1	25900000	6680000000	1750000000	5320000000
2	5330000	14500000000	2250000000	4970000000
3	39700	8250000000	20800000	5980000
4	3110	50000000	837000	37800
5	1030	1230000	74800	12500
6	100	399000	37000	4810
7	755	123000	9610	1980
10	100	12800	1910	138
panel g
peak
alum	1.25 µg VLP + alum	6 µg VLP + alum	20 µg VLP	20 ug VLP + alum
7.4133	2	2	2	2.10721
10.1614	2	2.37291	2.16137	2
9.35218	2	2.8169	2	3.14613
9.72591	2.37107	2	2	2
	2	2.7839	2.20412	2.16732
AUC
alum	1.25 µg VLP + alum	6 µg VLP + alum	20 µg VLP	20 ug VLP + alum
17	0	0	0	0.1072
46.63	0	0.7365	0.2806	0
35.17	0	2.466	0	1.211
29.36	0.7742	0	0	0
	0	0.7839	0.4476	0.1673

## Sheet: Figure 3
panels a-e
	DPI	B23		B21		B24		B22		B03		B02		B05		B01		B04		B10		B06		B07		B09		B08		B15		B11		B12		B14		B13		B19		B18		B20		B16		B17
	0	1.602		1.903		1.903		1.903		1		1		1		1		1		1		1		1		1		1		1		1		1		1		1		1		1		1		1		1
	1	5.241	0.187	7.695	0.046	7.246	0.164	6.525	0.168	1		1		1		1		1		1		1		1		1		1		1		1		1		1		1		1		1		1		1		1
	2	3.611	0.106	7.19	0.063	6.431	0.163	5.699	0.049	1		1		1		1		1		1		1		1		1		1		1		1		1		1		1		1		1		1		1		1
	3	1.602		6.016	0.11	4.301	0.337	2.301		1		1		1		1		1		1		1		1		1		1		1		1		1		1		1		1		1		1		1		1
	4	1.602		3.342	0.223	1.602		1.903		1		1		1		1		1		1		1		1		1		1		1		1		1		1		1		1		1		1		1		1
	5	1.602		1.602		1.602		1.602		1		1		1		1		1		1		1		1		1		1		1		1		1		1		1		1		1		1		1		1
	6	1.602		1.903		1.602		1.602		1		1		1		1		1		1		1		1		1		1		1		1		1		1		1		1		1		1		1		1
	7	1.602		1.903		1.602		1.903		1		1		1		1		1		1		1		1		1		1		1		1		1		1		1		1		1		1		1		1
	10	1.602		1.903		1.903		1.903		1		1		1		1		1		1		1		1		1		1		1		1		1		1		1		1		1		1		1		1
panel f
peak
alum	1.25 µg VLP + alum	6 µg + alum	20 µg VLP	20 µg VLP + alum	A04-A06 (107 PFU)
5.241	2	2	2	2	6.085
7.695	2	2	2	2	6.484
7.246	2	2	2	2	6.161
6.525	2	2	2	2
	2	2	2	2
AUC
alum	1.25 µg VLP + alum	6 µg + alum	20 µg VLP	20 µg VLP + alum	A04-A06 (107 PFU)
3.742	0	0	0	0	5.704
14.65	0	0	0	0	6.735
10.64	0	0	0	0	7.571
7.443	0	0	0	0
	0	0	0	0

## Sheet: Figure 4
panel a
Study Day	Alum				1.25 µg VLP/Alum					6 µg VLP/Alum					20 µg VLP only					20 µg VLP/Alum
0	0.977	0.977	0.977	0.977	0.977	0.977	0.977	0.977	0.977	0.977	0.977	0.977	0.977	0.977	0.977	0.977	0.977	0.977	0.977	0.977	0.977	0.977	0.977	0.977
14	0.977	0.977	0.977	0.977	3.0122	2.62531	2.34025	3.09878	3.56445	3.39811	3.46476	3.14411	3.00061	3.25583	3.95644	3.5479	3.17164	3.93826	3.22115	3.42558	3.53947	3.51104	3.66831	3.74561
28	0.977	0.977	0.977	0.977	2.93651	2.33726	2.63528	2.92516	3.77836	2.99948	3.40307	3.47988	2.85016	3.17158	3.31668	2.88304	2.76275	3.57743	3.03727	3.54315	3.50815	3.32263	3.61872	3.41268
42	0.977	0.977	0.977	0.977	3.89411	4.1206	3.54814	3.90039	4.15764	3.89715	4.35589	4.58307	4.09263	3.85152	3.59386	3.52423	3.66218	3.60045	3.81106	4.08119	3.88418	3.64823	4.34457	4.71543
56	0.977	0.977	0.977	0.977	3.47409	3.52583	3.33514	3.49668	3.83831	3.71755	4.08448	4.4395	3.79819	3.80387	3.23714	3.33389	3.30692	3.43627	3.52551	4.10173	3.73582	4.12886	3.89426	4.61462
63	3.21958	2.68735	3.09868	3.45942	4.77214	4.47063	4.09381	4.74313	4.73547	4.09941	4.40839	5.15022	4.3221	4.20616	4.06118	3.92056	4.33598	3.98904	4.44137	4.74432	4.6248	4.92985	4.42504	4.48182
66	3.35738	3.09174	3.88864	3.92072	4.94158	4.711	4.41395	4.8362	4.74657	4.35982	5.04492	5.37734	4.61468	4.42483	4.20938	4.17768	4.40291	4.05367	4.41665	5.10117	4.90543	5.00338	4.6609	4.94527
panel b
alum	1.25 µg VLP + alum	6 µg VLP + alum	20 µg VLP	20 µg VLP + alum
0.977	3.47409	3.71755	3.23714	4.10173
0.977	3.52583	4.08448	3.33389	3.73582
0.977	3.33514	4.4395	3.30692	4.12886
0.977	3.49668	3.79819	3.43627	3.89426
	3.83831	3.80387	3.52551	4.61462

## Sheet: Figure 5
panel a
ankle joint capsule & cartilage
alum	1.25 μg VLP + alum	6 μg VLP + alum	20 μg VLP + alum	20 μg VLP
5.83	3.197	1.819	3.092	3.095
5.255	3.567	4.45	1.819	4.326
4.273	2.923	1.819	1.819	2.926
1.819	1.819	1.819	1.819	3.652
right quadricep with tendon
alum	1.25 μg VLP + alum	6 μg VLP + alum	20 μg VLP + alum	20 μg VLP
3.026	3.303	2.717	4.474	2.717
6.416	3.501	1.819	2.631	2.749
5.28	2.686	3.412	4.922	1.819
4.011	2.211	3.237	3.245	3.838
	2.749	3.391	1.819	3.93
stifle joint capsule & cartilage
alum	1.25 μg VLP + alum	6 μg VLP + alum	20 μg VLP + alum	20 μg VLP
2.792	1.819	1.819	4.299	1.819
5.66	2.752	3.363	1.819	5.681
6.329	1.819	3.317	3.692	4.744
4.873	1.819	1.819	3.171	3.494
	1.819	3.374	4.971	1.819
wrist joint capsule & cartilage
alum	1.25 μg VLP + alum	6 μg VLP + alum	20 μg VLP + alum	20 μg VLP
3.958	4.387	1.819	3.127	4.021
6.73	3.097	1.819	1.819	4.17
5.215	1.819	3.423	3.145	4.783
5.966	1.819	3.004	2.728	3.653
	1.819	3.812	2.781	3.456
panel b
combined joint score
alum	1.25 µg VLP + alum	6 µg VLP + alum	20 µg VLP + alum	20 µg VLP
33	2	2	5	0
4	8	2	2	2
14	1	2	2	3
4	0	0	2	0
	0	0	0	0
total pathology score
alum	1.25 µg VLP + alum	6 µg VLP + alum	20 µg VLP + alum	20 µg VLP
43	8	8	10	8
11	17	6	11	13
23	9	8	7	10
9	9	5	6	4
	8	8	7	9

## Sheet: Figure 6
panel b
100	5	15	100
9.5	31.4	95.7	467.6
9.5	30.3	81.8	552.9
9.5	31.5	111.2	799.3
9.5	39.8	159	687.4
9.5	54.6	76.5	703.2
9.5	43.6	98.9	714.2
panel c
5 mg/kg
Time (days)	C01	C05	C03	C02	C04	C06
1	0.1	0.1	0.1	0.1	0.1	0.1
2	122000	24900	1380000	15300	434	4510
3	22.8	17700	1250000	18600	4320	1030
4	2270	5230	149000	17700	786	0.1
5	0.1	0.1	4.71	4470	166	0.1
6	0.1	0.1	128	0.1	0.1	0.1
7	0.1	0.1	198	0.1	693	0.1
8	0.1	0.1	0.1	0.1	185	0.1
11	0.1	0.1	0.1	0.1	0.1	0.1
15 mg/kg
Time (days)	C07	C09	C11	C08	C10	C12
1	0.1	0.1	0.1	0.1	0.1	0.1
2	0.1	742	187	64.6	752	0.1
3	0.1	701	0.1	0.1	388	0.1
4	65.8	51.5	169	0.1	188	0.1
5	0.1	388	0.1	0.1	376	0.1
6	0.1	0.1	0.1	197	537	0.1
7	0.1	0.1	196	20400	0.1	0.1
8	0.1	0.1	0.1	107	0.1	0.1
11	176	0.1	0.1	0.1	0.1	0.1
100 mg/kg
Time (days)	C13	C17	C15	C14	C16	C18
1	0.1	0.1	0.1	0.1	0.1	0.1
2	0.1	0.1	281	0.1	0.1	0.1
3	0.1	0.1	372	0.1	0.1	0.1
4	0.1	0.1	304	0.1	0.1	0.1
5	0.1	0.1	615	0.1	0.1	0.1
6	0.1	0.1	0.1	0.1	0.1	0.1
7	0.1	0.1	752	0.1	0.1	0.1
8	0.1	0.1	0.1	0.1	0.1	0.1
11	0.1	0.1	0.1	0.1	0.1	0.1
naïve
Time (days)	C19	C23	C21	C20	C22	C24
1	0.1	0.1	0.1	0.1	0.1	0.1
2	1010000000	2510000000	2800000000	1620000000	4920000000	3610000000
3	3550000000	3550000000	1700000000	3220000000	1480000000	7220000000
4	163000000	12200000	23100000	176000000	22700000	38400000
5	3180000	51400	124000	17700000	496000	57600
6	33600	2580	16100	13000	8040	4880
7	5160	878	5090	31600	4730	1520
8	7750	337	2250	15800	4040	850
11	157	157	157	231	393	157
panel d
100 mg/kg	5 mg/kg	15 mg/kg	100 mg/kg
22.82	0.9589	0	0
17.77	2.481	0	0
19.96	6.896	0	0
25.17	3.532	0.7713	0
20.88	0.4385	0	0
19.21	0.3511	0	0
panel e
100 mg/kg	5 mg/kg	15 mg/kg	100 mg/kg
3550000000	122000	176	752
3550000000	24900	742	1
2800000000	1250000	196	1
3220000000	18600	20400	1
4920000000	4320	752	1
7220000000	4510	1	1

## Sheet: Figure 7
Time (days post inoculation)	C01			C02			C03			C04			C05			C06			C07			C08			C09			C10			C11			C12			C13			C14			C15			C16			C17
2	10	10		10	10		10	10		10	10		10	10		10	10		10	10		10	10		10	10		10	10		10	10		10	10		10	10		10	10		10	10		10	10		10
3	10	10		10	10		10	10		10	10		10	10		10	10		10	10		10	10		10	10		10	10		10	10		10	10		10	10		10	10		10	10		10	10		10
4	10	10		10	10		10	10		10	10		10	10		10	10		10	10		10	10		10	10		10	10		10	10		10	10		10	10		10	10		10	10		10	10		10
5	10	10		10	10		10	10		10	10		10	10		10	10		10	10		10	10		10	10		10	10		10	10		10	10		10	10		10	10		10	10		10	10		10
6	10	10		10	10		10	10		10	10		10	10		10	10		10	10		10	10		10	10		10	10		10	10		10	10		10	10		10	10		10	10		10	10		10
7	10	10		10	10		10	10		10	10		10	10		10	10		10	10		10	10		10	10		10	10		10	10		10	10		10	10		10	10		10	10		10	10		10
8	10	10		10	10		10	10		10	10		10	10		10	10		10	10		10	10		10	10		10	10		10	10		10	10		10	10		10	10		10	10		10	10		10
11	10	10		10	10		10	10		10	10		10	10		10	10		10	10		10	10		10	10		10	10		10	10		10	10		10	10		10	10		10	10		10	10		10
[truncated: 21 more columns]

## Sheet: Figure 8
panel a
ankle					right quadricep with tendon					stifle joint capsule & cartilage					wrist joint capsult & cartilage
naïve	5 mg/kg	15 mg/kg	100 mg/kg		naïve	5 mg/kg	15 mg/kg	100 mg/kg		naïve	5 mg/kg	15 mg/kg	100 mg/kg		naïve	5 mg/kg	15 mg/kg	100 mg/kg
4.862	3.64136	3.08	3.08		3.589	3.08	3.36	3.08		4.872	3.36	3.36	3.36		3.08	3.08	3.08	3.08
4.216	3.08	3.08	3.08		4.352	5.033	3.08	3.08		5.202	3.36	4.46476	3.36		5.258	4.78866	3.936	3.36
5.612	3.08	3.08	3.08		6.07753	3.08	3.08	3.08		5.003	3.08	4.148	3.36		3.925	3.08	3.36	4.501
5.01108	3.08	3.08	3.08		4.401	3.36	3.7405	4.661		4.505	3.36	3.36	3.08		5.5901	3.725	4.3	3.36
4.406	4.07997	3.08	3.08		5.1	3.08	3.08	3.36		5.009	3.839	4.29	3.729		3.692	3.685	4.69	3.69939
4.633	3.08	3.08	3.08		4.64886	5.032	3.751	4.93713		6.065	3.36	3.632	3.76694		3.803	3.08	3.36	4.04434
panel b
Combined joint score (stifle, ankle, wrist)
naïve	5 mg/kg	15 mg/kg	100 mg/kg
3	4	3	0
12	10	1	0
5	0	0	1
21	4	5	0
9	4	0	2
2	0	1	2
panel b
Total pathology score
naïve	5 mg/kg	15 mg/kg	100 mg/kg
10	10	9	9
22	20	5	7
14	3	6	5
30	13	10	7
18	10	4	8
8	5	9	8

## Sheet: Figure 9
panel a
NT80 titer day 1	100 control IgG	5 mg/kg	15 mg/kg	100 mg/kg
19	22.82
19	17.77
19	19.96
19	25.17
19	20.88
19	19.21
31.4		0.9589
30.3		2.481
31.5		6.896
39.8		3.532
54.6		0.4385
43.6		0.3511
95.7			0.1
81.8			0.1
111.2			0.1
159			0.7713
76.5			0.1
98.9			0.1
467.6				0.1
552.9				0.1
799.3				0.1
687.4				0.1
703.2				0.1
714.2				0.1
panel b
NT80 titer day 1	100 control IgG	5 mg/kg	15 mg/kg	100 mg/kg
19	3550000000
19	3550000000
19	2800000000
19	3220000000
19	4920000000
19	7220000000
31.4		122000
30.3		24900
31.5		1250000
39.8		18600
54.6		4320
43.6		4510
95.7			176
81.8			742
111.2			196
159			20400
76.5			752
98.9			100
467.6				752
552.9				100
799.3				100
687.4				100
703.2				100
714.2				100
panel c
Dose mg/kg	NT80 titer day 1	Plasma CHIKV RNA AUC	Plasma peak CHIKV RNA level	Plasma peak CHIKV RNA level (log)	Total joint histology scores
100 control	19	22.82	3550000000	9.55023	3
100 control	19	17.77	3550000000	9.55023	12
100 control	19	19.96	2800000000	9.44716	5
100 control	19	25.17	3220000000	9.50786	21
100 control	19	20.88	4920000000	9.69197	9
100 control	19	19.21	7220000000	9.85854	2
5	31.4	0.9589	122000	5.08636	4
5	30.3	2.481	24900	4.3962	10
5	31.5	6.896	1250000	6.09691	0
5	39.8	3.532	18600	4.26951	4
5	54.6	0.4385	4320	3.63548	4
5	43.6	0.3511	4510	3.65418	0
15	95.7	0.1	176	2.24551	3
15	81.8	0.1	742	2.8704	1
15	111.2	0.1	196	2.29226	0
15	159	0.7713	20400	4.30963	5
15	76.5	0.1	752	2.87622	0
15	98.9	0.1	100	2	1
100	467.6	0.1	752	2.87622	0
100	552.9	0.1	100	2	0
100	799.3	0.1	100	2	1
100	687.4	0.1	100	2	0
100	703.2	0.1	100	2	2
100	714.2	0.1	100	2	2

## Sheet: Figure S1
10E6					10E7					10E8
A01	A02	A03	positive control		A04	A05	A06	positive control		A07	A08	A09	positive control
662900	1274000	7500000	2350000		5376000	7607000	28000000	19000000		279000000	232000000	73700000	250000000
621400	980000	9026000	2200000		5733000	8918000	32570000	22500000		248000000	358000000	81300000	235000000
734000	811600	8219000	2600000		4849000	8155000	14150000	16000000		87200000	260000000	64700000	285000000

[truncated: 20 more sheets: Figure S2, Figure S3, Figure S4, Figure S5, Figure S6, Figure S8, Figure S9, Figure S10, Figure S11, Figure S13 , Figure S14, Figure S15, Figure S16, Figure S17, Figure S18, Figure S19, Figure S20, Figure S22, Figure S23, Figure S24]
